# Supplementary material for: O-GlcNAc has crosstalk with ADP-ribosylation via PARG
Source: J Biol Chem. 2023 Oct 17;299(11):105354. doi: 10.1016/j.jbc.2023.105354 (PMC10654028; doi:10.1016/j.jbc.2023.105354)
Supplement: Supplemental table 1 [file mmc3.xlsx]

## Sheet: PeptideGroups
Sequence	Modifications (all possible sites)	modification sites	# PSMs	Master Protein Accessions	Positions in Master Proteins	Master Protein Descriptions	Charge (by Search Engine): Sequest HT	m/z [Da] (by Search Engine): Sequest HT	XCorr (by Search Engine): Sequest HT
NRQPFELENLPPVTAGNLHR	1xHexNAc [T14]	T53	6	O46043	O46043 [40-59]	Poly(ADP-ribose) glycohydrolase OS=Drosophila melanogaster OX=7227 GN=Parg PE=1 SV=3	4	627.077	5.76
SSVEISNSSTTSK	1xHexNAc [S6; S8; S9; T10; T11; S12]	S649, S651, S652, T653, T654, S655	14	O46043	O46043 [644-656]	Poly(ADP-ribose) glycohydrolase OS=Drosophila melanogaster OX=7227 GN=Parg PE=1 SV=3	2	765.367	3.08
SSVEISNSSTTSK	2xHexNAc [S6; S8; S9]	S649, S651, S652	1	O46043	O46043 [644-656]	Poly(ADP-ribose) glycohydrolase OS=Drosophila melanogaster OX=7227 GN=Parg PE=1 SV=3	2	866.903	2.22
SSVEISNSSTTSKTSSTATK	1xHexNAc [S8; S9; T10]	S651 or S652 or T653	3	O46043	O46043 [644-663]	Poly(ADP-ribose) glycohydrolase OS=Drosophila melanogaster OX=7227 GN=Parg PE=1 SV=3	3	736.026	5.28
